# Supplementary material for: Robotically Assisted Surgery in Children—A Perspective
Source: Children (Basel). 2022 Jun 6;9(6):839. doi: 10.3390/children9060839 (PMC9221697; doi:10.3390/children9060839)
Supplement: Supplementary file 1 [file children-09-00839-s001.zip]

Archive with 1 entries (1 files):
- children-1626121-supplementary.png
